# Supplementary material for: Synthesis and Cytotoxic Activity Study of Conjugates of N-Acyl Derivatives of 3,5-Bis(benzylidene)-4-piperidones and Phenothiazine
Source: Int J Mol Sci. 2026 May 4;27(9):4104. doi: 10.3390/ijms27094104 (PMC13164472; doi:10.3390/ijms27094104)
Supplement: Supplementary file 1 [file ijms-27-04104-s001.zip]

Archive with 1 entries (1 files):
- ijms-4234662-supplementary.pdf
